# Supplementary material for: Access to Anti-Biofilm Compounds from Endolichenic Fungi Using a Bioguided Networking Screening
Source: J Fungi (Basel). 2022 Sep 27;8(10):1012. doi: 10.3390/jof8101012 (PMC9604612; doi:10.3390/jof8101012)
Supplement: Supplementary file 1 [file jof-08-01012-s001.zip]

Archive with 1 entries (1 files):
- 6-jof-1917199-supplementary revision.pdf
